# Supplementary material for: Transcriptome and DNA Methylome Analysis of Two Contrasting Rice Genotypes under Salt Stress during Germination
Source: Int J Mol Sci. 2023 Feb 16;24(4):3978. doi: 10.3390/ijms24043978 (PMC9965394; doi:10.3390/ijms24043978)
Supplement: Supplementary file 1 [file ijms-24-03978-s001.zip]

Archive with 1 entries (1 files):
- ijms-2106032-supplementary.pdf
